# Supplementary material for: A Versatile Strategy to Reduce UGA-Selenocysteine Recoding Efficiency of the Ribosome Using CRISPR-Cas9-Viral-Like-Particles Targeting Selenocysteine-tRNA[Ser]Sec Gene
Source: Cells. 2019 Jun 11;8(6):574. doi: 10.3390/cells8060574 (PMC6627462; doi:10.3390/cells8060574)
Supplement: Supplementary file 1 [file cells-08-00574-s001.zip]

Archive with 13 entries (10 files):
- supplementary/
- supplementary/Figure S1.pdf
- __MACOSX/
- __MACOSX/supplementary/
- __MACOSX/supplementary/._Figure S1.pdf
- supplementary/Figure S2.pdf
- __MACOSX/supplementary/._Figure S2.pdf
- supplementary/Table S1.pdf
- __MACOSX/supplementary/._Table S1.pdf
- supplementary/Table S2.pdf
- __MACOSX/supplementary/._Table S2.pdf
- supplementary/Table S3.pdf
- __MACOSX/supplementary/._Table S3.pdf
